# Supplementary material for: Metabolic profiling of petroleum-degrading microbial communities incubated under high-pressure conditions
Source: Front Microbiol. 2023 Dec 22;14:1305731. doi: 10.3389/fmicb.2023.1305731 (PMC10766756; doi:10.3389/fmicb.2023.1305731)
Supplement: Supplementary file 1 [file Table_1.XLSX]

## Sheet: MAG
bin	abundance	completeness	contamination	GC	N50	size	taxonomy
FUM_bin.1	0.2013	95.95	2.336	0.363	52010	1368087	d__Archaea;p__Asgardarchaeota;c__Lokiarchaeia_A;o__Odinarchaeales;f__LCB-4;g__LCB-4;s__
FUM_bin.42	0.282463	94.39	1.869	0.514	107708	1391544	d__Archaea;p__Hadarchaeota;c__Hadarchaeia;o__Hadarchaeales;f__Hadarchaeaceae;g__Hadarchaeum;s__Hadarchaeum sp014361095
FUM_bin.88	24.2493	98.69	0.653	0.435	52796	1392082	d__Archaea;p__Halobacteriota;c__Archaeoglobi;o__Archaeoglobales;f__Archaeoglobaceae;g__WYZ-LMO2;s__
FUM_bin.13	1.81045	94.77	0	0.445	269393	1361028	d__Archaea;p__Halobacteriota;c__Archaeoglobi;o__JdFR-21;f__JdFR-21;g__JdFR-21;s__
FUM_bin.65	4.06049	98.69	0	0.537	42528	1740105	d__Archaea;p__Halobacteriota;c__Methanosarcinia;o__Methanotrichales;f__Methanotrichaceae;g__Methanothrix_B;s__Methanothrix_B thermoacetophila
FUM_bin.18	0.103107	81.58	3.723	0.41	2329	1080206	d__Archaea;p__Methanobacteriota;c__Methanobacteria;o__Methanobacteriales;f__Methanothermobacteraceae_A;g__Methanothermobacter_A;s__Methanothermobacter_A sp001507955
FUM_bin.53	0.288127	90.85	0	0.399	34360	1579592	d__Archaea;p__Methanobacteriota;c__Thermococci;o__Thermococcales;f__Thermococcaceae;g__Thermococcus_A;s__Thermococcus_A sibiricus
FUM_bin.44	0.154678	100	0.161	0.483	23108	1675387	d__Archaea;p__Thermoplasmatota;c__Thermoplasmata;o__Methanomassiliicoccales;f__JAAEEP01;g__;s__
FUM_bin.40	0.119486	85.51	1.006	0.553	5181	1306982	d__Archaea;p__Thermoproteota;c__Methanomethylicia;o__Methanomethylicales;f__Methanomethylicaceae;g__Methanosuratus;s__Methanosuratus petracarbonis_A
FUM_bin.24	0.240016	92.08	4.017	0.452	19669	2356679	d__Bacteria;p__Acidobacteriota;c__Aminicenantia;o__Aminicenantales;f__Saccharicenantaceae;g__Saccharicenans;s__Saccharicenans sp014360015
FUM_bin.22	0.316739	93.26	0.952	0.677	43107	1864861	d__Bacteria;p__Actinobacteriota;c__Coriobacteriia;o__OPB41;f__UBA2279;g__EMTCatB1;s__
FUM_bin.21	0.135711	79.32	2.083	0.673	4652	1359178	d__Bacteria;p__Actinobacteriota;c__Coriobacteriia;o__OPB41;f__UBA2279;g__EMTCatB1;s__EMTCatB1 sp001950395
FUM_bin.16	0.209585	93.98	0	0.448	32198	2647860	d__Bacteria;p__JACIXR01;c__JACIXR01;o__JACIXR01;f__JACIXR01;g__JACIXR01;s__JACIXR01 sp014360465
FUM_bin.30	4.96161	94.51	1.092	0.328	36097	2783107	d__Bacteria;p__Bacteroidota;c__Ignavibacteria;o__Ch128b;f__Ch128b;g__Ch128b;s__Ch128b sp013177855
FUM_bin.27	0.107117	68.53	2.003	0.598	2141	1053909	d__Bacteria;p__Bipolaricaulota;c__Bipolaricaulia;o__Bipolaricaulales;f__Bipolaricaulaceae;g__DTER01;s__DTER01 sp014360945
FUM_bin.82	0.106236	82.91	0	0.652	3422	1450278	d__Bacteria;p__Bipolaricaulota;c__Bipolaricaulia;o__Bipolaricaulales;f__Bipolaricaulaceae;g__64-32;s__64-32 sp001508155
FUM_bin.7	0.180858	95.9	4.727	0.644	15948	3234080	d__Bacteria;p__Chloroflexota;c__Anaerolineae;o__DTPP01;f__JACIWP01;g__JACIWP01;s__
FUM_bin.67	0.997591	60.9	1.818	0.514	65813	1688500	d__Bacteria;p__Chloroflexota;c__Anaerolineae;o__Anaerolineales;f__Anaerolineaceae;g__Thermanaerothrix;s__
FUM_bin.66	0.107716	85.32	5.993	0.634	2760	2343745	d__Bacteria;p__Chloroflexota;c__Anaerolineae;o__UBA1429;f__UBA1429;g__;s__
FUM_bin.60	0.298118	97.41	0	0.493	72711	1741858	d__Bacteria;p__Caldisericota;c__;o__;f__;g__;s__
FUM_bin.43	1.16608	95.61	0	0.34	120349	1940033	d__Bacteria;p__Deferribacterota;c__Deferribacteres;o__Deferribacterales;f__Flexistipitaceae;g__;s__
FUM_bin.3	0.490957	94.29	0	0.349	36025	2129919	d__Bacteria;p__Deferribacterota;c__Deferribacteres;o__Deferribacterales;f__Flexistipitaceae;g__;s__
FUM_bin.87	0.659654	96.55	0	0.379	10217	1507819	d__Bacteria;p__DUMJ01;c__DUMJ01;o__DUMJ01;f__DUMJ01;g__DUMJ01;s__DUMJ01 sp014360335
FUM_bin.71	0.303	100	0	0.372	12292	2966925	d__Bacteria;p__DUMJ01;c__DUMJ01;o__DUMJ01;f__DUMJ01;g__DUMJ01;s__
FUM_bin.31	9.90647	60.2	0	0.554	115473	2465601	d__Bacteria;p__Firmicutes_B;c__Moorellia;o__Moorellales;f__JACIYF01;g__JACIYF01;s__JACIYF01 sp014360065
FUM_bin.9	1.11481	79.2	0.99	0.609	102928	3098601	d__Bacteria;p__Firmicutes_E;c__DTU015;o__DUSP01;f__;g__;s__
FUM_bin.61	0.61544	86.96	0	0.682	15187	2462963	d__Bacteria;p__Firmicutes_E;c__DTU015;o__JACIYH01;f__JACIYH01;g__JACIYH01;s__JACIYH01 sp014360055
FUM_bin.54	0.186799	86.76	1.504	0.622	11565	3111424	d__Bacteria;p__Firmicutes_G;c__SHA-98;o__UBA4971;f__UBA4971;g__UBA6256;s__UBA6256 sp014360195
FUM_bin.58	1.20239	98.18	0.909	0.36	38567	1819248	d__Bacteria;p__Nitrospirota;c__Thermodesulfovibrionia;o__Thermodesulfovibrionales;f__Thermodesulfovibrionaceae;g__Thermodesulfovibrio;s__
FUM_bin.4	0.503209	94.54	2.727	0.349	24551	1750946	d__Bacteria;p__Nitrospirota;c__Thermodesulfovibrionia;o__Thermodesulfovibrionales;f__Thermodesulfovibrionaceae;g__Thermodesulfovibrio;s__Thermodesulfovibrio aggregans
FUM_bin.86	0.712074	95.36	0.917	0.337	56846	1674363	d__Bacteria;p__Nitrospirota;c__Thermodesulfovibrionia;o__Thermodesulfovibrionales;f__Thermodesulfovibrionaceae;g__Thermodesulfovibrio;s__Thermodesulfovibrio yellowstonii
FUM_bin.39	2.24277	71.39	0	0.359	726566	773826	d__Bacteria;p__Patescibacteria;c__Microgenomatia;o__PFEM01;f__;g__;s__
FUM_bin.77	0.290401	96.55	0	0.581	196069	4793342	d__Bacteria;p__Planctomycetota;c__Planctomycetes;o__Pirellulales;f__Thermoguttaceae;g__Thermogutta;s__
FUM_bin.2	0.103208	78.72	2.035	0.668	3809	4970302	d__Bacteria;p__Proteobacteria;c__Gammaproteobacteria;o__Pseudomonadales;f__Pseudomonadaceae;g__Pseudomonas;s__Pseudomonas aeruginosa
FUM_bin.14	1.61371	98.3	0	0.418	96719	1596419	d__Bacteria;p__Synergistota;c__GBS-1;o__GBS-1;f__GBS-1;g__42-11;s__42-11 sp001508835
FUM_bin.70	0.0936663	82.74	0	0.392	2560	1566221	d__Bacteria;p__Thermotogota;c__Thermotogae;o__Thermotogales;f__Fervidobacteriaceae;g__Fervidobacterium;s__Fervidobacterium pennivorans
FUM_bin.50	0.0957791	52.28	0	0.315	2014	1863713	d__Bacteria;p__Thermotogota;c__Thermotogae;o__Thermotogales;f__Fervidobacteriaceae;g__Thermosipho_A;s__
FUM_bin.26	3.66791	86.75	0	0.497	36761	1865946	d__Bacteria;p__Thermotogota;c__Thermotogae;o__Thermotogales;f__Thermotogaceae;g__Pseudothermotoga_A;s__Pseudothermotoga_A hypogea
FUM_bin.32	1.11204	80.95	1.724	0.497	36683	1901727	d__Bacteria;p__Thermotogota;c__Thermotogae;o__Thermotogales;f__Thermotogaceae;g__Pseudothermotoga_A;s__Pseudothermotoga_A sp003510135
FUM_bin.41	0.923466	100	0	0.387	74223	2225567	d__Bacteria;p__Thermotogota;c__Thermotogae;o__Thermotogales;f__Thermotogaceae;g__Pseudothermotoga_B;s__Pseudothermotoga_B elfii
FUM_bin.90	2.68468	98.24	0	0.462	27752	2014217	d__Bacteria;p__Thermotogota;c__Thermotogae;o__UBA12178;f__UBA12178;g__UBA12178;s__UBA12178 sp003538775
FUM_bin.68	0.307914	96.61	0	0.397	256952	1743950	d__Bacteria;p__WOR-3;c__Hydrothermia;o__UBA1063;f__UBA1063;g__UBA1063;s__
SO4_bin.70	0.528806	84.11	0.934	0.51	133244	962175	d__Archaea;p__Hadarchaeota;c__Hadarchaeia;o__Hadarchaeales;f__Hadarchaeaceae;g__Hadarchaeum;s__Hadarchaeum sp014361095
SO4_bin.37	14.4005	99.34	0	0.47	45350	2032967	d__Archaea;p__Halobacteriota;c__Archaeoglobi;o__Archaeoglobales;f__Archaeoglobaceae;g__Archaeoglobus;s__
SO4_bin.21	0.362866	98.03	1.96	0.471	46520	1872299	d__Archaea;p__Halobacteriota;c__Archaeoglobi;o__Archaeoglobales;f__Archaeoglobaceae;g__Archaeoglobus;s__
SO4_bin.30	0.129615	93.46	0.05	0.449	9591	1214571	d__Archaea;p__Halobacteriota;c__Archaeoglobi;o__JdFR-21;f__JdFR-21;g__JdFR-21;s__
SO4_bin.74	0.178818	88.61	2.64	0.399	29940	1600070	d__Archaea;p__Methanobacteriota;c__Thermococci;o__Thermococcales;f__Thermococcaceae;g__Thermococcus_A;s__Thermococcus_A sibiricus
SO4_bin.36	0.520332	89.64	0	0.552	106249	1080879	d__Archaea;p__Thermoproteota;c__Methanomethylicia;o__Methanomethylicales;f__Methanomethylicaceae;g__Methanosuratus;s__Methanosuratus petracarbonis_A
SO4_bin.75	0.0807836	66.3	8.103	0.376	2705	1419441	d__Bacteria;p__DUMJ01;c__DUMJ01;o__DUMJ01;f__DUMJ01;g__DUMJ01;s__
SO4_bin.25	1.81542	93.79	4.273	0.5	79848	2700391	d__Bacteria;p__Acidobacteriota;c__Aminicenantia;o__Aminicenantales;f__Saccharicenantaceae;g__Saccharicenans;s__
SO4_bin.48	1.13782	92.93	3.418	0.505	33687	2485417	d__Bacteria;p__Acidobacteriota;c__Aminicenantia;o__Aminicenantales;f__Saccharicenantaceae;g__Saccharicenans;s__
SO4_bin.80	0.3272	66.62	1.25	0.679	7876	1308308	d__Bacteria;p__Actinobacteriota;c__Coriobacteriia;o__OPB41;f__UBA2279;g__EMTCatB1;s__
SO4_bin.72	2.05116	89.31	0.854	0.614	15288	1941181	d__Bacteria;p__Actinobacteriota;c__RBG-13-55-18;o__RBG-13-55-18;f__;g__;s__
SO4_bin.6	0.225864	95.61	1.639	0.328	92398	2892666	d__Bacteria;p__Bacteroidota;c__Ignavibacteria;o__Ch128b;f__Ch128b;g__Ch128b;s__Ch128b sp013177855
SO4_bin.18	11.7804	88.13	1.694	0.603	31226	1202061	d__Bacteria;p__Bipolaricaulota;c__Bipolaricaulia;o__Bipolaricaulales;f__Bipolaricaulaceae;g__DTER01;s__DTER01 sp014360995
SO4_bin.64	0.720651	71.26	0.154	0.6	8472	954795	d__Bacteria;p__Bipolaricaulota;c__Bipolaricaulia;o__Bipolaricaulales;f__Bipolaricaulaceae;g__DTER01;s__DTER01 sp014360945
SO4_bin.67	0.119399	82.71	2.187	0.682	4914	1295160	d__Bacteria;p__Bipolaricaulota;c__Bipolaricaulia;o__Bipolaricaulales;f__Bipolaricaulaceae;g__JACIWI01;s__JACIWI01 sp014361055
SO4_bin.13	0.0909779	83.89	1.694	0.462	2782	1529831	d__Bacteria;p__Caldatribacteriota;c__Caldatribacteriia;o__Caldatribacteriales;f__;g__;s__
SO4_bin.39	0.153649	82.14	1.948	0.285	4694	1306649	d__Bacteria;p__Caldisericota;c__Caldisericia;o__B22-G15;f__B22-G15;g__JAAYUH01;s__
SO4_bin.38	0.11224	93.21	1.666	0.646	5860	2997499	d__Bacteria;p__Chloroflexota;c__Anaerolineae;o__DTPP01;f__JACIWP01;g__JACIWP01;s__
SO4_bin.82	0.364243	98.33	0	0.329	86499	1644721	d__Bacteria;p__Desulfobacterota;c__Thermodesulfobacteria;o__Thermodesulfobacteriales;f__Thermodesulfobacteriaceae;g__Thermodesulfobacterium;s__
SO4_bin.19	0.287441	92.29	1.476	0.369	9085	1404624	d__Bacteria;p__Desulfobacterota;c__Thermodesulfobacteria;o__Thermodesulfobacteriales;f__Thermodesulfobacteriaceae;g__Thermodesulfobacterium;s__Thermodesulfobacterium commune
SO4_bin.69	0.122196	85.57	1.923	0.409	6720	2099832	d__Bacteria;p__Firmicutes_A;c__Thermosediminibacteria;o__UBA3567;f__Ch38;g__Ch38;s__Ch38 sp013178105
SO4_bin.63	0.532955	86.42	0.636	0.618	14512	1556208	d__Bacteria;p__Firmicutes_B;c__Desulfotomaculia;o__Ammonifexales;f__UBA12532;g__UBA12532;s__UBA12532 sp003445475
SO4_bin.31	0.11719	91	1.288	0.555	6687	2367715	d__Bacteria;p__Firmicutes_B;c__Desulfotomaculia;o__Desulfotomaculales;f__Desulfovirgulaceae;g__Desulfofundulus;s__Desulfofundulus kuznetsovii
SO4_bin.33	6.81202	85.65	0	0.549	27668	2505554	d__Bacteria;p__Firmicutes_B;c__Desulfotomaculia;o__Desulfotomaculales;f__Nap2-2B;g__;s__
SO4_bin.54	0.179097	78.43	0.865	0.531	10578	2413828	d__Bacteria;p__Firmicutes_B;c__Desulfotomaculia;o__Desulfotomaculales;f__Nap2-2B;g__;s__
SO4_bin.14	0.490878	94.49	0	0.48	43189	2478544	d__Bacteria;p__Firmicutes_D;c__Dethiobacteria;o__DTU022;f__UBA8154;g__;s__
SO4_bin.35	0.204483	81.14	1.694	0.471	11610	1779503	d__Bacteria;p__Firmicutes_D;c__Dethiobacteria;o__DTU022;f__UBA8154;g__;s__
SO4_bin.32	1.51596	87.25	1.47	0.625	29316	2700824	d__Bacteria;p__Firmicutes_G;c__SHA-98;o__UBA4971;f__UBA4971;g__UBA6256;s__UBA6256 sp014360195
SO4_bin.81	4.21113	97.27	1.136	0.349	40926	1792796	d__Bacteria;p__Nitrospirota;c__Thermodesulfovibrionia;o__Thermodesulfovibrionales;f__Thermodesulfovibrionaceae;g__Thermodesulfovibrio;s__Thermodesulfovibrio aggregans
SO4_bin.8	0.253542	89.43	0.757	0.371	7487	1529631	d__Bacteria;p__Nitrospirota;c__Thermodesulfovibrionia;o__Thermodesulfovibrionales;f__Thermodesulfovibrionaceae;g__Thermodesulfovibrio;s__Thermodesulfovibrio sp002339325
SO4_bin.20	5.16977	70.82	0	0.318	52765	602680	d__Bacteria;p__Patescibacteria;c__Paceibacteria;o__Paceibacterales;f__GCA-002788555;g__;s__
SO4_bin.3	0.116303	91.74	0.574	0.566	11949	4258877	d__Bacteria;p__Planctomycetota;c__Planctomycetes;o__Pirellulales;f__Thermoguttaceae;g__Thermogutta;s__
SO4_bin.47	0.121113	95.99	1.138	0.666	13687	6117373	d__Bacteria;p__Proteobacteria;c__Gammaproteobacteria;o__Pseudomonadales;f__Pseudomonadaceae;g__Pseudomonas;s__Pseudomonas aeruginosa
SO4_bin.10	8.32091	89.65	0	0.497	56114	1703791	d__Bacteria;p__Thermotogota;c__Thermotogae;o__Thermotogales;f__Thermotogaceae;g__Pseudothermotoga_A;s__Pseudothermotoga_A hypogea
SO4_bin.12	0.83936	68.96	0.47	0.497	19269	1816893	d__Bacteria;p__Thermotogota;c__Thermotogae;o__Thermotogales;f__Thermotogaceae;g__Pseudothermotoga_A;s__Pseudothermotoga_A sp003510135
SO4_bin.15	0.0955234	91.37	0	0.387	4521	1755388	d__Bacteria;p__Thermotogota;c__Thermotogae;o__Thermotogales;f__Thermotogaceae;g__Pseudothermotoga_B;s__Pseudothermotoga_B elfii
SO4_bin.1	6.0548	91.52	0	0.388	32582	1474624	d__Bacteria;p__WOR-3;c__Hydrothermia;o__UBA1063;f__UBA1063;g__UBA1063;s__
SO4_bin.2	4.19116	94.91	3.389	0.398	130092	1653094	d__Bacteria;p__WOR-3;c__Hydrothermia;o__UBA1063;f__UBA1063;g__UBA1063;s__
